# Supplementary material for: A Soybean Deletion Mutant That Moderates the Repression of Flowering by Cool Temperatures
Source: Front Plant Sci. 2020 Apr 15;11:429. doi: 10.3389/fpls.2020.00429 (PMC7175460; doi:10.3389/fpls.2020.00429)
Supplement: Supplementary file 1 [file Data_Sheet_1.xlsx]

## Sheet: Table S1
Table S1. SSR markers used in the association test.
Chromosome	Molecular linkage group	No. of polymorphic markers	SSR marker
1	D1a	6	Sat_413	Satt184	CSSR390	Sat_353	Satt370	Satt436	Gm01.SSR3.1	Sat_160
2	D1b	6	Sat_227	Gm02.SSR1.2	Satt634	Gm02.SSR3.2	Satt141	Satt703	Satt459	Sat_415
3	N	5	Sct_195	Sat_186	Sat_208	Sat_033	Satt521	Satt237	Sat_306	CSSR126
4	C1	8	Satt565	Sat_337	GMES0780	AW277661	Sat_311	Gm04.SSR2.2	AI794821	Gm04.SSR3.3
5	A1	4	Sat_137	Sat_344	Gm05.SSR1.2	Sat_384	Satt717	Satt545	Satt211	Satt599
6	C2	7	AW734043	Sat_130	Satt281	Sat_153	Gm06.SSR1.1	Satt277	Satt307	Satt371
7	M	4	Sat_391	Satt150	Satt540	Satt536	Sct_147	Satt551	Satt346	Satt336
8	A2	8	Satt589	Sat_162	Satt424	Sat_115	Satt233	Satt329	Satt409	Satt378
9	K	3	CSSR438	GMES5734	Satt178	Satt417	Satt559	Satt499	Sat_352	Satt588
10	O	3	Gm10.SSR1.1	Satt653	Satt345	Satt478	Satt592	Sat_038	Satt153	CSSR141
11	B1	4	BE806308	Sat_272	Satt426	Satt197	Satt519	Satt583	Satt359	CSSR18
12	H	8	Satt666	GMES0816	Satt568	GMES4012	Sat_206	Satt302	Sat_218	Satt442
13	F	7	Satt348	Sat_390	CSSR535	Satt663	Satt510	Sat_197	Satt657	Sat_417
14	B2	5	Satt577	Sat_342	Satt467	Satt416	Satt318	Sat_424	Satt560	Gm14.SSR1.2
15	E	4	Satt213	Satt411	Satt212	CSSR59	Sat_124	Sat_380	CSSR63	Sat_381
16	J	4	Satt249	Satt285	GMES5027	Satt414	Sat_361	Sctt011	Satt244	Sat_144
17	D2	5	Sat_333	Sct_192	Sat_284	CSSR172	Sat_292	Satt488	GMES4770	Satt386
18	G	8	Satt163	Sat_163	Sat_315	Satt394	Satt199	Satt288	Satt472	Sat_372
19	L	6	Sat_408	Sat_301	Sat_405	Sat_150	Satt156	Sat_113	Sat_184	CSSR548
20	I	6	GMES1405	Satt419	Sat_219	Satt354	Gm20.SSR1.2	Satt292	Sat_420	CSSR366
Red , polymorphic markers used in the association test.
Primer information; Sayama et al. (2011)

## Sheet: Table S2
Table S2. Primers for SSR markers used in fine-mappping
SSR marker		Primer sequence (5' - 3')
BARCSOYSSR_19_0230	F	AAAATTTTAAAAAGTAGCACGGTTA
	R	TGGGAGATTCTTTTTCTACCTGA
BARCSOYSSR_19_0240	F	TGAACCATTGGAAAAGGGAG
	R	CGATGGCATTGCAGTCTTTA
BARCSOYSSR_19_0279	F	CTCTCGTAGGAGGGACCAAG
	R	TCAACCGCAAATATTTTATGTCA
BARCSOYSSR_19_0304	F	GCGTTTTGCAATTCAAGTCA
	R	GAGTTGACCCAACAGTAAGTGAAA
BARCSOYSSR_19_0310	F	AATCAATTGGGGAACAGCAT
	R	CACTTAGGTGGTATTTGCCCA
BARCSOYSSR_19_0330	F	AGAAAATGCTGCTTTGCTAGA
	R	CGGAAGAACTTCCCATTTCA
BARCSOYSSR_19_0318	F	CCCCATGAGTATGAAAGGAAA
	R	GGTTTGTGAGGAGTTGTTGC
BARCSOYSSR_19_0393	F	CGAATTGAAATAGGCTGAATGA
	R	GCAGATATGCTTTTGATCCCA

## Sheet: Table S3
Table S3. Primers used in qRT-PCR
Gene		Primer sequence (5' - 3')	Accession/Glyma number	Reference
18s rRNA	F	TGATTAACAGGGACAGTCGG	X02623	Khan et al. (2009) 1)
	R	ACGGTATCTGATCGTCTTCG
FT2a	F	GGATTGCCAGTTGCTGCTGT	Glyma.16g150700	Kong, et al (2010) 2)
	R	GAGTGTGGGAGATTGCCAAT
FT5a	F	GATTCTTGGATGCCTTACTCC	Glyma.16g044100	Kong, et al (2010) 2)
	R	GGCATGCTCTAGCATTGCAA
COL2a	F	GGAACCAGAGCATGAACGCGTGTA	Glyma.13g050300	This study
	R	AAACCCTTATCACCACCATTCTCGTC
COL2b	F	GAGTTGTACCCGAATCAACAGTAAGTGG	Glyma.19g039000	This study
	R	GAGGCATATCTTATTTTCTTCTCGAAC
COL1a	F	CAGATGTTCTCGACAACACT	Glyma.18g278100	This study
	R	CGAGATATGATTGACTTGAC
COL1b	F	CATCAAAACACCACTCTGAC	Glyma.08g255200	This study
	R	GCGTCAGCCTTGCAGAGGAA
E1	F	CACTCAAATTAAGCCCTTTCA	Glyma.06g207800	Xia et al. (2012) 3)
	R	TTCATCTCCTCTTCATTTTTGTTG
E1Lb	F	GTGTAAACACTCAAAGTCCTT	Glyma.04g143300	Xu et al. (2015) 4)
	R	CTCCTCTTCATTTTTGTTGCTGC
E2 (GIa)	F	GTTGCAACCCCACTACAGCCT	Glyma.10g221500	This study
	R	GAGGCAGAGCCAAAGCCTATG
GIb	F	GTTGCAACCCCGCTACAACCA	Glyma.20g170000	This study
	R	TCGAGGCAGAGCCAATGCCA
1) Khan et al (2009). Peptides, 30, 2095-2102.
2) Kong et al. (2010). Plant Physiology, 154, 1220-1231.
3) Xia et al. (2012). Proc. Natl. Acad. Sci. U.S.A., 10, :E2155-2164.
4) Xu et al. (2015). Plant Physiology, 168, 1735-1746.

## Sheet: Table S4
Table S4. Annotated genes in the genomic region delineated by BARCSOY_19_0279 and BARCSOY _19_0310
Transcript Name	Location		Protein Length	Top Arabidopsis (TAIR10)	Description
			(AA)
BARCSOYSSR_19_0279	5271619
Glyma.19G037700	5272862	5277114	551	AT5G11390.1	WPP domain-interacting protein 1
Glyma.19G037800	5279113	5280851	381	AT3G02340.1	RING/U-box superfamily protein
Glyma.19G037900	5316778	5317846	221	AT3G30530.1	bZIP42-basic leucine-zipper 42
Glyma.19G038000	5321094	5324327	553	AT3G02350.1	galacturonosyltransferase 9
Glyma.19G038100	5350324	5355097	337	AT3G08500.1	myb domain protein 83
Glyma.19G038200	5356194	5357486	85	NA	NADH dehydrogenase subunit 2 (JN872550.1, Millettia pinnata mitochondrion)
Glyma.19G038300	5381177	5383149	94	NA	Uncharacterized protein
Glyma.19G038400	5386129	5388865	538	AT3G02360.1	6-phosphogluconate dehydrogenase family protein
Glyma.19G038500	5389941	5390531	143	AT1G78270.1	UDP-glucosyl transferase 85A4
Glyma.19G038600	5397711	5401554	1030	AT3G22910.1	ATPase E1-E2 type family protein / haloacid dehalogenase-like hydrolase family protein
Glyma.19G038700	5442898	5443608	107	AT5G57685.1	glutamine dumper 3
Glyma.19G038800	5452151	5457668	630	NA	hypothetical protein (CP039352, Vigna unguiculata cv. Xiabao 2)
Glyma.19G038900	5459700	5460503	226	NA	Predicted protein (FN594963, Vitis vinifera cv. PN40024)
Glyma.19G039000	5467686	5469895	367	AT3G02380.1	CONSTANS-like 2
Glyma.19G039100	5535436	5544281	625	AT5G16000.1	NSP-interacting kinase 1
Glyma.19G039200	5581743	5589236	305	NA	hypothetical protein (CP039352, Vigna unguiculata cv. Xiabao 2)
Glyma.19G039300	5606232	5607665	478	AT1G03940.1	HXXXD-type acyl-transferase family protein
Glyma.19G039400	5652025	5657860	228	NA	unknown function (BT135446.1, Lotus japonicus clone JCVI-FLLj-3K11 unknown mRNA)
Glyma.19G039500	5666679	5667059	98	AT5G17450.1	Heavy metal transport/detoxification superfamily protein
BARCSOYSSR_19_0304	5680204
Glyma.19G039600	5681475	5682707	193	AT1G03940.1	HXXXD-type acyl-transferase family protein
Glyma.19G039700	5720079	5721875	478	AT1G03940.1	HXXXD-type acyl-transferase family protein
Glyma.19G039800	5736959	5737278	74	AT3G55770.6	GATA type zinc finger transcription factor family protein
Glyma.19G039900	5737854	5738513	103	NA	hypothetical protein (CP039346.1, Vigna unguiculata cv. Xiabao 2)
Glyma.19G040000	5770969	5772171	63	AT5G38760.1	Late embryogenesis abundant protein family protein
Glyma.19G040100	5773912	5781906	367	AT3G02460.1	Ypt/Rab-GAP domain of gyp1p superfamily protein
Glyma.19G040200	5791073	5796786	632	AT3G02450.1	cell division protein ftsH, putative
Glyma.19G040300	5819045	5819405	93	AT3G04030.1	Homeodomain-like superfamily protein (SF4 - MYB FAMILY TRANSCRIPTION FACTOR-RELATED)
Glyma.19G040400	5826182	5829696	290	AT4G24400.2	CBL-interacting protein kinase 8
Glyma.19G040500	5831176	5834955	340	AT1G16710.2	histone acetyltransferase of the CBP family 12
Glyma.19G040600	5840532	5843788	533	AT1G79000.1	histone acetyltransferase of the CBP family 1
Glyma.19G040700	5843994	5848776	413	AT1G16710.2	histone acetyltransferase of the CBP family 12
Glyma.19G040800	5871283	5882245	520	AT5G38600.1	Proline-rich spliceosome-associated (PSP) family protein / zinc knuckle (CCHC-type) family protein
BARCSOYSSR_19_0310	5925831
11 genes in the deleted region are marked by light blue.
